# Supplementary material for: Strengthening policy engagement when scaling up interventions targeting non-communicable diseases: insights from a qualitative study across 20 countries
Source: Health Policy Plan. 2024 Nov 18;39(Suppl 2):i39–53. doi: 10.1093/heapol/czae043 (PMC11570794; doi:10.1093/heapol/czae043)
Supplement: czae043_Supp [file czae043_supp.zip]

Archive with 3 entries (3 files):
- suppl_data/Appendices_3_to_6_Interview_guides_blinded_ver2.docx
- suppl_data/Appendix 1. List of funded scale-up studies.docx
- suppl_data/Appendix 2. Detailed Methods (amended).docx
